# Supplementary material for: Mitochondria-Targeted DNA Repair Glycosylase hOGG1 Protects Against HFD-Induced Liver Oxidative Mitochondrial DNA Damage and Insulin Resistance in OGG1-Deficient Mice
Source: Int J Mol Sci. 2024 Nov 13;25(22):12168. doi: 10.3390/ijms252212168 (PMC11595121; doi:10.3390/ijms252212168)
Supplement: Supplementary file 1 [file ijms-25-12168-s001.zip]

Archive with 3 entries (3 files):
- ijms-3233700-Proof_Suppll File1.pdf
- ijms-3233700-Proof_Suppll file2.pdf
- ijms-3233700-Proof_Suppl_data.pdf
